# Supplementary material for: Structure, Optical and Magnetic Properties of Two Isomeric 2-Bromomethylpyridine Cu(II) Complexes [Cu(C6H9NBr)2(NO3)2] with Very Different Binding Motives
Source: Molecules. 2023 Jan 11;28(2):731. doi: 10.3390/molecules28020731 (PMC9866386; doi:10.3390/molecules28020731)
Supplement: Supplementary file 1 [file molecules-28-00731-s001.zip]

Archive with 1 entries (1 files):
- molecules-2129571-supplementary.pdf
